# Supplementary material for: One-Step Synthesis of Nitrogen-Doped TiO2 Heterojunctions and Their Visible Light Catalytic Applications
Source: Materials (Basel). 2025 May 21;18(10):2400. doi: 10.3390/ma18102400 (PMC12113483; doi:10.3390/ma18102400)
Supplement: Supplementary file 1 [file materials-18-02400-s001.zip]

Archive with 1 entries (1 files):
- materials-3591066-supplementary.pdf
